# Supplementary material for: Multi-Omics Integration Analysis of TK1 in Glioma: A Potential Biomarker for Predictive, Preventive, and Personalized Medical Approaches
Source: Brain Sci. 2023 Jan 30;13(2):230. doi: 10.3390/brainsci13020230 (PMC9954725; doi:10.3390/brainsci13020230)
Supplement: Supplementary file 1 [file brainsci-13-00230-s001.zip]

Archive with 1 entries (1 files):
- brainsci-2117556-supplementary.pdf
